# Supplementary material for: Antibody responses to Plasmodium vivax Duffy binding and Erythrocyte binding proteins predict risk of infection and are associated with protection from clinical Malaria
Source: PLoS Negl Trop Dis. 2019 Feb 15;13(2):e0006987. doi: 10.1371/journal.pntd.0006987 (PMC6400399; doi:10.1371/journal.pntd.0006987)
Supplement: S1 Table — (XLSX) [file pntd.0006987.s006.xlsx]

## Sheet: Sheet1
	S1 Table. Associations between IgG and IgG subclasses to PvDBP and PvEBPII with measures of concurrent and cumulative exposure.
	Antigen and antibody		Age							Lifetime Exposure									Infection status
			All children		PCR -		PCR +			All children		PCR -		PCR +			PCR -				PCR +
			rho	P value	rho	P value	rho	P value		rho	P value	rho	P-value	rho	P value		Geom mean	95% CI			Geom mean	95% CI		P value
	PvDBPII AH	Total IgG	0.17	0.013	0.22	0.03	0.12	0.203		0.17	0.013	0.35	<0.001	-0.01	0.889		0.18	0.13	0.25		0.35	0.28	0.46	0.002
		IgG1	0.13	0.044	0.25	0.013	0.03	0.742		0.13	0.044	0.26	0.011	0.01	0.922		0.5	0.38	0.65		0.77	0.62	0.96	0.035
		IgG3	0.27	<0.001	0.31	0.002	0.22	0.014		0.22	0.001	0.3	0.003	0.13	0.143		0.28	0.19	0.4		0.39	0.28	0.55	0.183
	PvDBPII O	Total IgG	0.06	0.365	-0.02	0.863	0.11	0.211		0.08	0.263	0.2	0.047	-0.04	0.668		0.34	0.26	0.44		0.56	0.44	0.7	0.004
		IgG1	-0.05	0.425	-0.14	0.156	0.02	0.82		0.04	0.558	0.15	0.15	-0.04	0.643		1.1	0.89	1.35		1.35	1.13	1.61	0.045
	PvDBPII P	Total IgG	0.08	0.215	-0.01	0.945	0.16	0.079		0.09	0.179	0.22	0.034	-0.02	0.823		0.28	0.21	0.37		0.48	0.38	0.6	0.007
		IgG1	0.02	0.801	0.03	0.805	<0.01	0.98		0.06	0.401	0.01	0.916	0.07	0.42		0.9	0.69	1.17		1.07	0.87	1.32	0.128
	PvDBPII Sal1	Total IgG	0.06	0.403	0.03	0.751	0.07	0.417		0.12	0.086	0.28	0.007	-0.03	0.749		0.2	0.15	0.26		0.36	0.29	0.45	<0.001
		IgG1	-0.07	0.284	-0.06	0.584	-0.09	0.312		0.04	0.595	0.16	0.127	-0.07	0.421		0.46	0.38	0.57		0.63	0.52	0.77	0.069
	PvDBPIII-V	Total IgG	0.17	0.013	0.05	0.632	0.25	0.005		0.11	0.111	0.2	0.051	0.05	0.615		0.23	0.18	0.31		0.35	0.27	0.45	0.015
		IgG1	0.04	0.599	0.02	0.812	0.05	0.557		0.06	0.4	0.06	0.59	0.07	0.461		1.6	1.28	1.99		1.71	1.46	2	0.64
	PvEBPII	Total IgG	0.28	<0.001	0.25	0.013	0.29	<0.001		0.31	<0.001	0.4	<0.001	0.2	0.029		0.06	0.04	0.1		0.21	0.15	0.3	<0.001
		IgG1	0.25	<0.001	0.28	0.005	0.22	0.016		0.32	<0.001	0.42	<0.001	0.21	0.02		0.26	0.19	0.38		0.7	0.52	0.96	<0.001
		IgG3	0.22	<0.001	0.19	0.042	0.22	0.012		0.31	<0.001	0.39	<0.001	0.22	0.013		0.04	0.03	0.05		0.08	0.06	0.1	<0.001
	# Exposure was calculated as age multiplied by molecular force of blood stage infection (molFOB).
	For age and exposure (linear variable), P values were calculated by Spearman's method. For infection status and exposure (variable divided in tertiles), P values were calculated using Mann-Whitney U tests and Kruskal-Wallis respectively. P<0.05 was deemed significant.
