# Supplementary material for: Antibody responses to Plasmodium vivax Duffy binding and Erythrocyte binding proteins predict risk of infection and are associated with protection from clinical Malaria
Source: PLoS Negl Trop Dis. 2019 Feb 15;13(2):e0006987. doi: 10.1371/journal.pntd.0006987 (PMC6400399; doi:10.1371/journal.pntd.0006987)
Supplement: S2 Table — (XLSX) [file pntd.0006987.s007.xlsx]

## Sheet: Sheet1
	S2 Table. Association between antibodies and prevalence of P. vivax infection diagnosed by PCR.
	Antigen	Antibody	uOR	95%CI		P value	aOR	95%CI		P value
	PvDBPII AH	Total IgG M	1.51545	1.10808	2.07259	0.009	1.20705	0.858205	1.6977	0.28
		Total IgG H	1.67422	1.24259	2.2558	0.001	1.39581	1.00878	1.93134	0.044
		IgG1 M	1.65727	1.22219	2.24724	0.001	1.46162	1.07089	1.99491	0.017
		IgG1 H	1.47242	1.08038	2.00672	0.014	1.2663	0.920996	1.74106	0.146
		IgG3 M	0.990517	0.716086	1.37012	0.954	0.879962	0.636189	1.21714	0.44
		IgG3 H	1.4029	1.04045	1.89162	0.026	0.93454	0.671484	1.30065	0.688
	PvDBPII O	Total IgG M	0.989938	0.723271	1.35492	0.95	0.898837	0.649205	1.24446	0.521
		Total IgG H	1.38749	1.01886	1.8895	0.038	1.228	0.841024	1.79303	0.288
		IgG1 M	1.17021	0.883282	1.55034	0.273	1.14886	0.832747	1.58496	0.398
		IgG1 H	1.45213	1.0391	2.02932	0.029	1.48494	1.0438	2.11252	0.028
	PvDBPII P	Total IgG M	0.953607	0.699126	1.30072	0.764	0.906178	0.665654	1.23361	0.531
		Total IgG H	1.40031	1.02301	1.91678	0.036	1.2657	0.871123	1.83899	0.216
		IgG1 M	1.10798	0.823439	1.49084	0.498	1.10932	0.824733	1.49211	0.493
		IgG1 H	1.38672	1.00137	1.92036	0.049	1.37108	1.00438	1.87166	0.047
	PvDBPII Sal1	Total IgG M	1.20767	0.880895	1.65566	0.241	1.09425	0.792169	1.51152	0.585
		Total IgG H	1.50562	1.10576	2.05007	0.009	1.37178	0.985814	1.90885	0.061
		IgG1 M	1.2135	0.913244	1.61247	0.182	1.24088	0.937977	1.6416	0.131
		IgG1 H	1.55382	1.10803	2.17897	0.011	1.70574	1.22804	2.36927	0.001
	PvDBPIII-V	Total IgG M	0.832451	0.606165	1.14321	0.257	0.742429	0.538587	1.02342	0.069
		Total IgG H	1.27367	0.929517	1.74524	0.132	0.968036	0.654472	1.43183	0.871
		IgG1 M	1.18404	0.869682	1.61202	0.283	1.11362	0.829639	1.49479	0.474
		IgG1 H	1.0585	0.768153	1.4586	0.728	1.01502	0.736745	1.39841	0.927
	PvEBPII	Total IgG M	1.85787	1.36404	2.53048	<0.001	1.6248	1.16535	2.26539	0.004
		Total IgG H	2.30191	1.73588	3.05251	<0.001	1.73849	1.27087	2.37815	0.001
		IgG1 M	1.43976	1.06519	1.94605	0.018	1.28085	0.937919	1.74916	0.12
		IgG1 H	2.48406	1.86115	3.31545	<0.001	1.92422	1.42312	2.60176	<0.001
		IgG3 M	1.4297	1.03577	1.97346	0.03	1.20674	0.876834	1.66077	0.249
		IgG3 H	2.17024	1.6544	2.84691	<0.001	1.60159	1.18159	2.17088	0.002
	Abbreviations: OR = odds ratio; uOR = unadjusted OR; aOR = adjusted OR.
	*aOR: GEE model was adjusted for exposure (molFOB), age, season and village of residency.
