# Supplementary material for: Antibody responses to Plasmodium vivax Duffy binding and Erythrocyte binding proteins predict risk of infection and are associated with protection from clinical Malaria
Source: PLoS Negl Trop Dis. 2019 Feb 15;13(2):e0006987. doi: 10.1371/journal.pntd.0006987 (PMC6400399; doi:10.1371/journal.pntd.0006987)
Supplement: S3 Table — (XLSX) [file pntd.0006987.s008.xlsx]

## Sheet: Sheet1
	S3 Table. Association between antibodies and risk of clinical P. vivax malaria.
	Antigen	Antibody	uIRR	95%CI		P value	aIRR	95%CI		P value	aIRR (Ger)	95%CI		P value	aIRR (multi1)	95% CI		P value	aIRR (multi2)	95% CI		P value
	PvDBPII AH	Total IgG M	0.67	0.47	0.95	0.027	0.69	0.49	0.98	0.037	0.73	0.56	0.95	0.02
		Total IgG H	0.54	0.38	0.76	<0.001	0.56	0.4	0.77	<0.001	0.75	0.59	0.95	0.018
		IgG1 M	0.89	0.63	1.27	0.523	0.93	0.67	1.28	0.639
		IgG1 H	0.71	0.48	1.04	0.078	0.7	0.5	0.97	0.034
		IgG3 M	1	0.71	1.41	0.978	1.02	0.75	1.37	0.922
		IgG3 H	0.55	0.38	0.79	0.001	0.68	0.48	0.94	0.021									0.63	0.45	0.87	0.006
	PvDBPII O	Total IgG M	0.66	0.45	0.97	0.035	0.69	0.5	0.97	0.031	0.78	0.61	0.99	0.043
		Total IgG H	0.6	0.44	0.83	0.002	0.57	0.4	0.81	0.001	0.72	0.57	0.93	0.01
		IgG1 M	1	0.68	1.46	0.986	0.84	0.61	1.16	0.285
		IgG1 H	0.86	0.62	1.21	0.399	0.72	0.52	1.01	0.055
	PvDBPII P	Total IgG M	0.76	0.52	1.1	0.14	0.77	0.57	1.06	0.11
		Total IgG H	0.6	0.43	0.84	0.003	0.58	0.41	0.84	0.003
		IgG1 M	0.98	0.68	1.4	0.895	0.9	0.67	1.2	0.466
		IgG1 H	0.79	0.55	1.13	0.191	0.7	0.51	0.96	0.027
	PvDBPII Sal1	Total IgG M	0.9	0.63	1.29	0.57	0.79	0.59	1.07	0.133
		Total IgG H	0.59	0.42	0.82	0.002	0.51	0.36	0.7	<0.001	0.68	0.54	0.86	0.001
		IgG1 M	0.97	0.67	1.4	0.885	0.87	0.64	1.19	0.393
		IgG1 H	0.87	0.61	1.25	0.46	0.66	0.47	0.91	0.013
	PvDBPIII-V	Total IgG M	0.77	0.54	1.11	0.163	0.83	0.6	1.14	0.242
		Total IgG H	0.54	0.38	0.77	0.001	0.64	0.45	0.91	0.014	0.75	0.59	0.97	0.028
		IgG1 M	0.69	0.49	0.98	0.036	0.75	0.55	1.02	0.062	0.74	0.59	0.94	0.012
		IgG1 H	0.66	0.46	0.96	0.029	0.63	0.47	0.84	0.002	0.76	0.62	0.95	0.013
	PvEBPII	Total IgG M	0.67	0.49	0.9	0.009	0.73	0.55	0.95	0.022	0.75	0.61	0.93	0.009	0.73	0.55	0.95	0.022
		Total IgG H	0.34	0.23	0.51	<0.001	0.38	0.26	0.56	<0.001	0.6	0.47	0.76	<0.001	0.38	0.26	0.56	<0.001
		IgG1 M	0.76	0.55	1.04	0.088	0.77	0.58	1.01	0.055	0.79	0.64	0.98	0.032
		IgG1 H	0.35	0.24	0.52	<0.001	0.38	0.26	0.54	<0.001	0.63	0.5	0.8	<0.001					0.38	0.27	0.54	<0.001
		IgG3 M	0.44	0.3	0.65	<0.001	0.53	0.38	0.75	<0.001	0.66	0.51	0.85	0.001
		IgG3 H	0.44	0.31	0.62	<0.001	0.55	0.38	0.78	0.001	0.77	0.62	0.95	0.017
	Abbreviations: IRR = incidence risk ratio; uIRR = unadjusted IRR; aIRR = adjusted IRR.
	*aIRR: GEE model was adjusted for exposure (molFOB), age, season and village of residency.
	**IRR Ger: adjusted GEE including Gerbich phenotype.
	***IRR Multi 1: Multivariate analysis of total IgG for all antigens.
	****IRR Multi 2: Multivariate analysis including all antigens univariately associated with protection. P<0.05 were deemed significant.
