# Supplementary material for: Antibody responses to Plasmodium vivax Duffy binding and Erythrocyte binding proteins predict risk of infection and are associated with protection from clinical Malaria
Source: PLoS Negl Trop Dis. 2019 Feb 15;13(2):e0006987. doi: 10.1371/journal.pntd.0006987 (PMC6400399; doi:10.1371/journal.pntd.0006987)
Supplement: S4 Table — (XLSX) [file pntd.0006987.s009.xlsx]

## Sheet: Sheet1
	S4 Table. The association of combination of antibody responses and risk of P. vivax malaria
	Antigen combinations*	aIRR**	95% CI		P value
	AH/O	0.44	0.3	0.63	<0.001
	AH/P	0.46	0.31	0.66	<0.001
	AH/Sal1	0.52	0.36	0.74	<0.001
	AH/RIII-V	0.5	0.34	0.74	0.001
	AH/EBP	0.3	0.19	0.46	<0.001
	O/P	0.52	0.37	0.72	<0.001
	O/Sal1	0.47	0.34	0.66	<0.001
	O/RIII-V	0.55	0.38	0.77	0.001
	O/EBP	0.33	0.21	0.51	<0.001
	P/Sal1	0.47	0.33	0.67	<0.001
	P/RIII-V	0.54	0.38	0.76	0.001
	P/EBP	0.31	0.2	0.49	<0.001
	Sal1/RIII-V	0.52	0.35	0.74	<0.001
	Sal1/EBP	0.34	0.22	0.52	<0.001
	RIII-V/EBP	0.37	0.24	0.56	<0.001
	AH/O/P	0.43	0.29	0.62	<0.001
	AH/O/Sal1	0.44	0.3	0.64	<0.001
	AH/O/RIII-V	0.45	0.3	0.68	<0.001
	AH/O/EBP	0.29	0.17	0.48	<0.001
	AH/P/Sal1	0.46	0.31	0.68	<0.001
	AH/P/RIII-V	0.45	0.3	0.68	<0.001
	AH/P/EBP	0.29	0.17	0.48	<0.001
	AH/Sal1/RIII-V	0.54	0.36	0.81	0.003
	AH/Sal1/EBP	0.36	0.22	0.57	<0.001
	AH/RIII-V/EBP	0.37	0.22	0.62	<0.001
	O/P/Sal1	0.46	0.32	0.65	<0.001
	O/P/RIII-V	0.53	0.37	0.74	<0.001
	O/P/EBP	0.33	0.21	0.51	<0.001
	O/Sal1/RIII-V	0.5	0.34	0.74	0.001
	O/Sal1/EBP	0.33	0.21	0.52	<0.001
	O/RIII-V/EBP	0.39	0.24	0.62	<0.001
	P/Sal1/RIII-V	0.47	0.31	0.68	<0.001
	P/Sal1/EBP	0.32	0.2	0.51	<0.001
	P/RIII-V/EBP	0.36	0.22	0.57	<0.001
	Sal1/RIII-V/EBP	0.41	0.26	0.64	<0.001
	IRR: incidence risk ratio; uIRR: unadjusted IRR; aIRR: adjusted IRR; AH = PvDBPII AH, O = PvDBPII O, P = PvDBPII P, Sal1 = PvDBPII Sal1, PvDBPIII-V = RIII-V; PvEBPII = EBP.
	*All possible combinations of 2 and 3 tested antigen were examined. For this, each IgG response was assigned from 0 to 3 score based on their quartiles, and the sum of any combination were divided into three groups noted as lower, medium and higher responders.
	**aIRR: only high responder versus low responders were shown; GEE model was adjusted for exposure (molFOB), age, season and village of residency. P<0.05 were deemed significant.
