# Supplementary material for: Antibody responses to Plasmodium vivax Duffy binding and Erythrocyte binding proteins predict risk of infection and are associated with protection from clinical Malaria
Source: PLoS Negl Trop Dis. 2019 Feb 15;13(2):e0006987. doi: 10.1371/journal.pntd.0006987 (PMC6400399; doi:10.1371/journal.pntd.0006987)
Supplement: S5 Table — (XLSX) [file pntd.0006987.s010.xlsx]

## Sheet: Sheet1
	S5 Table. Association between antibodies and risk of clinical P. falciparum malaria.
	Antigen	Antibody	uIRR	95%CI		P value	aIRR*	95%CI		P value
		Total IgG M	1.88	1.4	2.51	<0.001	1.57	1.18	2.08	0.002
		Total IgG H	1.96	1.46	2.63	<0.001	1.62	1.19	2.21	0.002
		IgG1 M	1.57	1.18	2.08	0.002	1.41	1.08	1.85	0.012
	PvDBPII AH	IgG1 H	1.5	1.1	2.04	0.011	1.24	0.92	1.68	0.16
		IgG3 M	1.49	1.11	2	0.008	1.32	0.98	1.76	0.064
		IgG3 H	2.01	1.53	2.64	<0.001	1.45	1.06	2	0.021
		Total IgG M	1.23	0.92	1.65	0.162	1.24	0.95	1.62	0.108
		Total IgG H	1.5	1.13	1.99	0.005	1.43	1.06	1.92	0.019
	PvDBPII O	IgG1 M	1.16	0.88	1.53	0.307	1.12	0.86	1.46	0.418
		IgG1 H	1.22	0.94	1.58	0.139	1.2	0.94	1.53	0.136
		Total IgG M	1.26	0.94	1.68	0.117	1.24	0.95	1.62	0.112
		Total IgG H	1.56	1.18	2.08	0.002	1.5	1.12	2.02	0.007
	PvDBPII P	IgG1 M	1.26	0.96	1.66	0.097	1.28	0.98	1.65	0.067
		IgG1 H	1.35	1.01	1.79	0.04	1.32	1.01	1.72	0.04
		Total IgG M	1.31	0.97	1.77	0.081	1.22	0.93	1.6	0.147
		Total IgG H	1.64	1.23	2.17	0.001	1.53	1.18	2	0.002
	PvDBPII Sal1	IgG1 M	1.1	0.82	1.47	0.535	1.11	0.85	1.46	0.442
		IgG1 H	1.29	0.98	1.7	0.068	1.35	1.04	1.74	0.022
		Total IgG M	0.99	0.74	1.33	0.957	0.98	0.74	1.3	0.903
		Total IgG H	1.51	1.15	1.97	0.003	1.36	1.02	1.83	0.039
	PvDBPIII-V	IgG1 M	1.02	0.78	1.34	0.881	0.98	0.76	1.27	0.902
		IgG1 H	1	0.76	1.32	0.999	0.96	0.73	1.26	0.769
		Total IgG M	1.6	1.19	2.14	0.002	1.48	1.11	1.97	0.008
		Total IgG H	1.81	1.37	2.39	<0.001	1.59	1.19	2.12	0.002
	PvEBPII	IgG1 M	1.33	0.98	1.8	0.064	1.2	0.9	1.59	0.212
		IgG1 H	1.56	1.18	2.05	0.002	1.39	1.06	1.83	0.019
		IgG3 M	1.59	1.17	2.14	0.003	1.51	1.13	2.03	0.006
		IgG3 H	1.63	1.28	2.07	<0.001	1.41	1.09	1.81	0.008
	IRR: incidence risk ratio; uIRR: unadjusted IRR; aIRR: adjusted IRR.
	*aIRR: GEE model was adjusted for exposure (molFOB), age, season and village of residency. P<0.05 were deemed significant.
